# Supplementary material for: Attention-based message passing and dynamic graph convolution for spatiotemporal data imputation
Source: Sci Rep. 2023 Apr 27;13:6887. doi: 10.1038/s41598-023-34077-z (PMC10140034; doi:10.1038/s41598-023-34077-z)
Supplement: Supplementary file 1 — Supplementary Information. [file 41598_2023_34077_MOESM1_ESM.zip]

Archive with 8 entries (6 files):
- air_quality/
- air_quality/full437.h5
- air_quality/small36.h5
- metr_la/
- metr_la/distances_la.csv
- metr_la/metr_la.h5
- metr_la/sensor_ids_la.txt
- metr_la/sensor_locations_la.csv
