# Supplementary material for: Attention-based message passing and dynamic graph convolution for spatiotemporal data imputation
Source: Sci Rep. 2023 Apr 27;13:6887. doi: 10.1038/s41598-023-34077-z (PMC10140034; doi:10.1038/s41598-023-34077-z)
Supplement: Supplementary file 1 — Supplementary Information. [file 41598_2023_34077_MOESM1_ESM.zip › metr_la/distances_la.csv]

from	to	cost
1201054	1201054	0.0
1201054	1201066	2610.9
1201054	1201076	2822.7
1201054	1201087	2911.5
1201054	1201100	7160.1
1201054	1201112	2656.5
1201054	1201118	3417.2
1201054	1201125	3659.9
1201054	1201145	6168.4
1201054	1201159	2651.8
1201054	1201171	4877.2
1201054	1201185	3986.6
1201054	1201197	9888.2
1201054	1201211	4312.1
1201054	1201217	8784.5
1201054	1201222	5420.8
1201054	1201240	7508.1
1201054	1201254	6673.6
1201054	1201283	6936.2
1201054	1201292	10666.6
1201054	1201298	7715.9
1201054	1201315	9603.6
1201054	1201333	8780.4
1201054	1201365	9068.4
1201054	1201399	10212.2
1201054	1204577	9913.7
1201054	1204607	8226.6
1201054	1204621	7865.3
1201054	1204632	10095.2
1201054	1204638	9348.8
1201054	1204643	7262.5
1201054	1204650	6151.5
1201054	1204665	5936.1
1201054	1204688	5434.0
1201054	1204695	10204.7
1201054	1204699	5485.1
1201054	1204701	9984.1
1201054	1204716	8306.3
1201054	1204731	7385.3
1201054	1204737	8030.4
1201054	1204750	7660.5
1201054	1204761	7157.8
1201054	1204766	3625.1
1201054	1204787	5548.9
1201054	1204798	9895.1
1201054	1204808	4653.5
1201054	1204816	5891.5
1201054	1204825	4876.3
1201054	1204841	8901.7
1201054	1204861	5145.7
1201054	1204869	8432.7
1201054	1204924	6652.4
1201054	1204937	7021.6
1201054	1204950	7949.3
1201054	1204967	10005.0
1201054	1204982	9069.6
1201054	1205012	9567.2
1201054	1209059	3341.3
1201054	1209070	8256.7
1201054	1209076	5943.5
1201054	1209091	5067.5
1201054	1209092	4381.5
1201054	1209161	4400.3
1201054	1209162	5052.4
1201054	1209176	1659.2
1201054	1209178	3741.1
1201054	1209189	5520.1
1201054	1210599	9139.0
1201054	1210600	9049.6
1201054	1210601	9437.0
1201054	1210609	7721.6
1201054	1210610	7728.8
1201054	1210618	8367.1
1201054	1210728	10293.3
1201054	1210729	9757.5
1201054	1210736	10061.1
1201054	1210737	9922.3
1201054	1210745	10162.5
1201054	1211247	10489.7
1201054	1211266	10076.6
1201054	1211276	9801.1
1201054	1211653	9692.2
1201054	1211663	9390.2
1201054	1211682	8906.0
1201054	1211692	8349.4
1201054	1211706	7994.8
1201054	1211716	7877.5
1201054	1211717	7177.8
1201054	1211724	6533.5
1201054	1211725	8518.5
1201054	1211731	6025.3
1201054	1211732	9025.5
1201054	1211740	5569.0
1201054	1211741	9489.5
1201054	1211750	5192.0
1201054	1211752	9864.8
1201054	1211760	4450.3
1201054	1211770	3833.5
1201054	1211784	3193.9
1201054	1211853	9480.9
1201054	1213528	8883.5
1201054	1213963	2305.0
1201054	1213968	3088.8
1201054	1216105	10036.7
1201054	1219081	2373.1
1201054	1219099	2525.1
1201066	1201054	5117.9
1201066	1201066	0.0
1201066	1201076	211.6
1201066	1201087	7401.7
1201066	1201112	7774.5
1201066	1201118	8535.2
1201066	1201125	7261.3
1201066	1201145	9390.4
1201066	1201159	6165.8
1201066	1201171	8099.2
1201066	1201185	7208.7
1201066	1201211	7534.1
1201066	1201222	8642.8
1201066	1201254	9895.7
1201066	1201283	10158.2
1201066	1204643	10612.6
1201066	1204650	9506.1
1201066	1204665	9286.2
1201066	1204688	8765.2
1201066	1204695	8010.0
1201066	1204699	8879.7
1201066	1204701	7789.4
1201066	1204716	6111.6
1201066	1204737	5835.7
1201066	1204761	4963.1
1201066	1204766	5950.4
1201066	1204781	7665.0
1201066	1204787	7789.3
1201066	1204798	7392.3
1201066	1204808	6978.8
1201066	1204816	3696.8
1201066	1204825	7201.6
1201066	1204841	6399.0
1201066	1204861	2534.7
1201066	1204869	5929.9
1201066	1204924	4041.3
1201066	1204937	4410.5
1201066	1204950	5338.2
1201066	1204967	7393.9
1201066	1204982	6458.6
1201066	1204997	10014.5
1201066	1205012	6956.2
1201066	1205028	8923.2
1201066	1205045	8051.3
1201066	1205071	8331.7
1201066	1205088	9339.2
1201066	1209059	6563.3
1201066	1209076	9165.5
1201066	1209091	8217.4
1201066	1209092	7585.8
1201066	1209161	7550.3
1201066	1209162	8256.7
1201066	1209176	6777.2
1201066	1209178	6891.0
1201066	1209189	8742.1
1201066	1209568	10346.9
1201066	1209646	11139.4
1201066	1211206	9761.4
1201066	1211221	9278.3
1201066	1211229	8702.0
1201066	1211247	7878.7
1201066	1211266	7465.5
1201066	1211276	7190.0
1201066	1211309	8182.4
1201066	1211317	8642.0
1201066	1211325	9161.8
1201066	1211334	9675.3
1201066	1211343	10048.3
1201066	1211352	10497.9
1201066	1211360	11127.0
1201066	1211368	11656.9
1201066	1211378	12102.6
1201066	1211387	12893.8
1201066	1211653	7081.1
1201066	1211663	6779.2
1201066	1211682	6295.0
1201066	1211692	5738.4
1201066	1211706	5383.8
1201066	1211716	5266.4
1201066	1211717	4566.7
1201066	1211724	3922.4
1201066	1211725	5907.4
1201066	1211731	3414.2
1201066	1211732	6414.4
1201066	1211740	2957.9
1201066	1211741	6878.4
1201066	1211750	2581.0
1201066	1211752	7253.7
1201066	1211760	1839.2
1201066	1211761	8010.1
1201066	1211770	1222.4
1201066	1211772	8637.0
1201066	1211784	582.9
1201066	1211787	9261.1
1201066	1211853	7286.2
1201066	1212303	9122.0
1201066	1212310	9939.6
1201066	1212311	10269.4
1201066	1212319	9382.8
1201066	1213963	7423.0
1201066	1213968	6238.7
1201066	1215822	9567.8
1201066	1215986	7928.7
1201066	1216024	8622.5
1201066	1216068	11098.0
1201066	1216077	10309.0
1201066	1216095	9217.6
1201066	1216105	7425.6
1201066	1216128	8232.6
1201066	1216136	8679.2
1201066	1216144	11171.2
1201066	1216152	11709.2
1201066	1216161	12130.9
1201066	1216170	12923.6
1201066	1219081	7491.1
1201066	1219099	7643.1
1201076	1201054	4906.2
1201076	1201066	7517.3
1201076	1201076	0.0
1201076	1201087	7190.0
1201076	1201112	7562.8
1201076	1201118	8323.5
1201076	1201125	7049.6
1201076	1201145	9178.7
1201076	1201159	5954.2
1201076	1201171	7887.6
1201076	1201185	6997.0
1201076	1201211	7322.4
1201076	1201222	8431.1
1201076	1201254	9684.0
1201076	1201283	9946.5
1201076	1201298	10726.2
1201076	1204643	10400.9
1201076	1204650	9294.4
1201076	1204665	9074.5
1201076	1204688	8553.5
1201076	1204695	7798.3
1201076	1204699	8668.1
1201076	1204701	7577.7
1201076	1204716	5899.9
1201076	1204731	10568.3
1201076	1204737	5624.0
1201076	1204750	10843.5
1201076	1204761	4751.4
1201076	1204766	5738.7
1201076	1204781	7453.3
1201076	1204787	7577.6
1201076	1204798	7180.7
1201076	1204808	6767.1
1201076	1204816	3485.1
1201076	1204825	6989.9
1201076	1204841	6187.3
1201076	1204861	2323.0
1201076	1204869	5718.2
1201076	1204924	3829.7
1201076	1204937	4198.8
1201076	1204944	11417.4
1201076	1204950	5126.5
1201076	1204967	7182.2
1201076	1204982	6246.9
1201076	1204997	9802.8
1201076	1205012	6744.5
1201076	1205028	8711.5
1201076	1205045	7839.7
1201076	1205071	8120.0
1201076	1205088	9127.5
1201076	1209059	6351.6
1201076	1209076	8953.8
1201076	1209091	8005.7
1201076	1209092	7374.1
1201076	1209161	7338.6
1201076	1209162	8045.0
1201076	1209176	6565.5
1201076	1209178	6679.3
1201076	1209189	8530.5
1201076	1209568	10135.2
1201076	1209646	10927.7
1201076	1211206	9549.7
1201076	1211221	9066.6
1201076	1211229	8490.3
1201076	1211247	7667.0
1201076	1211266	7253.8
1201076	1211276	6978.3
1201076	1211309	7970.7
1201076	1211317	8430.3
1201076	1211325	8950.1
1201076	1211334	9463.6
1201076	1211343	9836.6
1201076	1211352	10286.2
1201076	1211360	10915.3
1201076	1211368	11445.2
1201076	1211378	11890.9
1201076	1211387	12682.1
1201076	1211653	6869.4
1201076	1211663	6567.5
1201076	1211682	6083.3
1201076	1211692	5526.7
1201076	1211706	5172.1
1201076	1211716	5054.7
1201076	1211717	4355.0
1201076	1211724	3710.7
1201076	1211725	5695.7
1201076	1211731	3202.5
1201076	1211732	6202.7
1201076	1211740	2746.2
1201076	1211741	6666.7
1201076	1211750	2369.3
1201076	1211752	7042.0
1201076	1211760	1627.5
1201076	1211761	7798.4
1201076	1211770	1010.7
1201076	1211772	8425.3
1201076	1211784	371.2
1201076	1211787	9049.5
1201076	1211853	7074.5
1201076	1212303	8910.4
1201076	1212310	9727.9
1201076	1212311	10057.7
1201076	1212319	9171.1
1201076	1212320	10629.3
1201076	1213963	7211.3
1201076	1213968	6027.0
1201076	1215822	9356.2
1201076	1215986	7717.0
1201076	1216024	8410.8
1201076	1216068	10886.3
1201076	1216077	10097.3
1201076	1216095	9005.9
1201076	1216105	7213.9
1201076	1216128	8020.9
1201076	1216136	8467.5
1201076	1216144	10959.5
1201076	1216152	11497.6
1201076	1216161	11919.2
1201076	1216170	12711.9
1201076	1219081	7279.4
1201076	1219099	7431.4
1201087	1201054	9528.9
1201087	1201066	6778.7
1201087	1201076	5455.5
1201087	1201087	0.0
1201087	1201100	4248.6
1201087	1201112	7013.5
1201087	1201118	7774.2
1201087	1201125	4049.4
1201087	1201159	7087.7
1201087	1201171	9313.1
1201087	1201185	8422.5
1201087	1201211	8747.9
1201087	1201222	9856.6
1201087	1204521	10497.2
1201087	1204538	8749.1
1201087	1204552	8498.3
1201087	1204559	9310.7
1201087	1204565	7328.3
1201087	1204571	10386.9
1201087	1204577	7002.1
1201087	1204586	7905.2
1201087	1204607	5315.0
1201087	1204615	9445.5
1201087	1204621	4953.7
1201087	1204632	7183.6
1201087	1204638	6437.3
1201087	1204643	4350.9
1201087	1204650	3239.9
1201087	1204665	3024.5
1201087	1204672	7775.1
1201087	1204682	8185.0
1201087	1204688	9791.0
1201087	1204697	8934.4
1201087	1204699	2573.6
1201087	1204703	10053.8
1201087	1204716	10522.6
1201087	1204731	4473.8
1201087	1204737	10246.7
1201087	1204750	4749.0
1201087	1204761	9374.1
1201087	1204766	5005.3
1201087	1204787	5883.8
1201087	1204808	6033.7
1201087	1204816	8107.8
1201087	1204825	6256.5
1201087	1204861	7266.6
1201087	1204924	8773.3
1201087	1204937	9142.9
1201087	1204950	10070.1
1201087	1209059	7777.1
1201087	1209076	10379.3
1201087	1209091	9503.3
1201087	1209092	4771.0
1201087	1209161	8836.2
1201087	1209162	5441.9
1201087	1209176	6095.0
1201087	1209178	8176.9
1201087	1209189	9956.0
1201087	1209632	10124.9
1201087	1210543	10326.1
1201087	1210551	10170.0
1201087	1210560	10351.3
1201087	1210583	10528.4
1201087	1210599	8604.6
1201087	1210600	8870.2
1201087	1210601	8902.6
1201087	1210609	9437.5
1201087	1210610	9680.3
1201087	1210618	9719.8
1201087	1211066	10331.1
1201087	1211716	10366.3
1201087	1211717	9666.6
1201087	1211724	9022.3
1201087	1211731	8514.1
1201087	1211740	8057.8
1201087	1211750	7680.9
1201087	1211760	6939.1
1201087	1211770	6466.3
1201087	1211784	5826.8
1201087	1213527	8726.3
1201087	1213528	5971.9
1201087	1213699	9555.6
1201087	1213963	6740.8
1201087	1213968	7524.6
1201087	1216018	10160.0
1201087	1219081	5488.1
1201087	1219099	4429.2
1201100	1201054	8097.4
1201100	1201066	3599.0
1201100	1201076	3810.8
1201100	1201087	3899.5
1201100	1201100	0.0
1201100	1201112	3644.6
1201100	1201118	4405.2
1201100	1201125	398.5
1201100	1201145	6953.3
1201100	1201159	3436.7
1201100	1201171	5662.1
1201100	1201185	4771.5
1201100	1201211	5096.9
1201100	1201217	9569.3
1201100	1201222	6205.7
1201100	1201240	8293.0
1201100	1201254	7458.5
1201100	1201283	7721.1
1201100	1201298	8500.8
1201100	1201333	9565.3
1201100	1201365	9853.3
1201100	1204607	9214.7
1201100	1204621	8853.4
1201100	1204638	10336.9
1201100	1204643	8250.6
1201100	1204650	7139.5
1201100	1204665	6924.2
1201100	1204688	6422.1
1201100	1204699	6473.2
1201100	1204716	9091.2
1201100	1204731	8373.4
1201100	1204737	8815.3
1201100	1204750	8648.6
1201100	1204761	7942.7
1201100	1204766	4613.2
1201100	1204787	6536.9
1201100	1204798	10680.0
1201100	1204808	5641.5
1201100	1204816	6676.4
1201100	1204825	5864.3
1201100	1204841	9686.6
1201100	1204861	6133.8
1201100	1204869	9217.6
1201100	1204924	7640.5
1201100	1204937	8009.6
1201100	1204950	8937.3
1201100	1204982	10057.7
1201100	1205012	10555.3
1201100	1209059	4126.2
1201100	1209070	9041.6
1201100	1209076	6728.3
1201100	1209091	5852.3
1201100	1209092	1120.1
1201100	1209161	5185.2
1201100	1209162	1791.0
1201100	1209176	2444.0
1201100	1209178	4525.9
1201100	1209189	6305.0
1201100	1210599	10127.0
1201100	1210600	10037.6
1201100	1210601	10425.1
1201100	1210609	8709.6
1201100	1210610	8716.9
1201100	1210618	9355.1
1201100	1210729	10542.4
1201100	1210737	10707.2
1201100	1210745	10947.4
1201100	1211276	10789.2
1201100	1211653	10680.3
1201100	1211663	10378.3
1201100	1211682	9894.1
1201100	1211692	9337.5
1201100	1211706	8982.9
1201100	1211716	8865.5
1201100	1211717	8165.8
1201100	1211724	7521.6
1201100	1211725	9506.6
1201100	1211731	7013.4
1201100	1211732	10013.6
1201100	1211740	6557.0
1201100	1211741	10477.6
1201100	1211750	6180.1
1201100	1211752	10852.9
1201100	1211760	5438.4
1201100	1211770	4821.6
1201100	1211784	4182.0
1201100	1211853	10265.7
1201100	1213528	9871.5
1201100	1213963	3089.9
1201100	1213968	3873.6
1201100	1219081	3361.1
1201100	1219099	3513.1
1201112	1201054	9783.8
1201112	1201066	7033.6
1201112	1201076	5710.4
1201112	1201087	254.8
1201112	1201100	4503.5
1201112	1201112	0.0
1201112	1201118	760.5
1201112	1201125	4304.3
1201112	1201159	7342.6
1201112	1201171	9568.0
1201112	1201185	8677.4
1201112	1201211	9002.8
1201112	1201222	10111.5
1201112	1204538	9004.0
1201112	1204552	8753.3
1201112	1204559	9565.7
1201112	1204565	7583.3
1201112	1204577	7257.1
1201112	1204586	8160.2
1201112	1204607	5570.0
1201112	1204615	9700.4
1201112	1204621	5208.7
1201112	1204632	7438.5
1201112	1204638	6692.2
1201112	1204643	4605.9
1201112	1204650	3494.8
1201112	1204665	3279.5
1201112	1204672	8030.0
1201112	1204682	8439.9
1201112	1204688	2777.4
1201112	1204697	9189.3
1201112	1204699	2828.5
1201112	1204716	10777.6
1201112	1204731	4728.7
1201112	1204737	10501.7
1201112	1204750	5003.9
1201112	1204761	9629.1
1201112	1204766	5260.3
1201112	1204787	6138.7
1201112	1204808	6288.6
1201112	1204816	8362.8
1201112	1204825	6511.4
1201112	1204861	7521.5
1201112	1204924	9028.2
1201112	1204937	9397.8
1201112	1204950	10325.0
1201112	1209059	8032.1
1201112	1209076	10634.2
1201112	1209091	9758.2
1201112	1209092	5026.0
1201112	1209161	9091.1
1201112	1209162	5696.9
1201112	1209176	6349.9
1201112	1209178	8431.8
1201112	1209189	10210.9
1201112	1210599	8859.5
1201112	1210600	9125.1
1201112	1210601	9157.6
1201112	1210609	9692.4
1201112	1210610	9935.3
1201112	1210618	9974.7
1201112	1211717	9921.5
1201112	1211724	9277.3
1201112	1211731	8769.1
1201112	1211740	8312.7
1201112	1211750	7935.8
1201112	1211760	7194.1
1201112	1211770	6721.2
1201112	1211784	6081.7
1201112	1213527	8981.2
1201112	1213528	6226.8
1201112	1213699	9810.5
1201112	1213963	6995.8
1201112	1213968	7779.5
1201112	1219081	5743.0
1201112	1219099	4684.1
1201118	1201118	0.0
1201118	1204507	10388.7
1201118	1204521	10011.4
1201118	1204538	8263.3
1201118	1204552	8012.6
1201118	1204559	8825.0
1201118	1204565	6842.5
1201118	1204571	9901.1
1201118	1204577	6516.4
1201118	1204586	7423.8
1201118	1204607	4833.6
1201118	1204615	8964.0
1201118	1204621	4466.7
1201118	1204632	7067.6
1201118	1204638	7395.7
1201118	1204643	3863.9
1201118	1204650	2759.7
1201118	1204665	2537.5
1201118	1204672	8733.5
1201118	1204682	9143.4
1201118	1204688	2016.5
1201118	1204697	9892.8
1201118	1204699	9305.5
1201118	1210599	9665.3
1201118	1210600	9930.9
1201118	1210601	9963.3
1201118	1213527	8244.8
1201118	1213528	5486.1
1201118	1213699	9069.8
1201118	1219099	10247.6
1201125	1201054	7698.8
1201125	1201066	3200.4
1201125	1201076	3412.1
1201125	1201087	3500.9
1201125	1201100	7749.6
1201125	1201112	3246.0
1201125	1201118	4006.6
1201125	1201125	0.0
1201125	1201145	6554.7
1201125	1201159	3038.1
1201125	1201171	5263.5
1201125	1201185	4372.9
1201125	1201197	10274.4
1201125	1201211	4698.3
1201125	1201217	9170.7
1201125	1201222	5807.1
1201125	1201240	7894.4
1201125	1201254	7059.9
1201125	1201283	7322.5
1201125	1201298	8102.2
1201125	1201315	9989.8
1201125	1201333	9166.7
1201125	1201365	9454.7
1201125	1201399	10598.5
1201125	1204577	10503.2
1201125	1204607	8816.1
1201125	1204621	8454.8
1201125	1204638	9938.3
1201125	1204643	7852.0
1201125	1204650	6740.9
1201125	1204665	6525.6
1201125	1204688	6023.5
1201125	1204695	10591.0
1201125	1204699	6074.6
1201125	1204701	10370.4
1201125	1204716	8692.6
1201125	1204731	7974.8
1201125	1204737	8416.7
1201125	1204750	8250.0
1201125	1204761	7544.1
1201125	1204766	4214.6
1201125	1204787	6138.3
1201125	1204798	10281.4
1201125	1204808	5242.9
1201125	1204816	6277.8
1201125	1204825	5465.7
1201125	1204841	9288.0
1201125	1204861	5735.2
1201125	1204869	8819.0
1201125	1204924	7241.9
1201125	1204937	7611.0
1201125	1204950	8538.7
1201125	1204982	9659.1
1201125	1205012	10156.7
1201125	1209059	3727.6
1201125	1209070	8643.0
1201125	1209076	6329.7
1201125	1209091	5453.7
1201125	1209092	721.5
1201125	1209161	4786.6
1201125	1209162	1392.4
1201125	1209176	2045.4
1201125	1209178	4127.3
1201125	1209189	5906.4
1201125	1210599	9728.4
1201125	1210600	9639.0
1201125	1210601	10026.5
1201125	1210609	8311.0
1201125	1210610	8318.3
1201125	1210618	8956.5
1201125	1210729	10143.8
1201125	1210737	10308.6
1201125	1210745	10548.8
1201125	1211276	10390.5
1201125	1211653	10281.7
1201125	1211663	9979.7
1201125	1211682	9495.5
1201125	1211692	8938.9
1201125	1211706	8584.3
1201125	1211716	8466.9
1201125	1211717	7767.2
1201125	1211724	7123.0
1201125	1211725	9108.0
1201125	1211731	6614.8
1201125	1211732	9615.0
1201125	1211740	6158.4
1201125	1211741	10079.0
1201125	1211750	5781.5
1201125	1211752	10454.3
1201125	1211760	5039.8
1201125	1211770	4423.0
1201125	1211784	3783.4
1201125	1211853	9867.1
1201125	1213528	9472.9
1201125	1213963	2691.3
1201125	1213968	3475.0
1201125	1219081	2962.5
1201125	1219099	3114.5
1201145	1201054	8417.2
1201145	1201066	3299.2
1201145	1201076	3511.0
1201145	1201087	3596.2
1201145	1201100	7844.8
1201145	1201112	3341.2
1201145	1201118	4101.9
1201145	1201125	4344.6
1201145	1201145	0.0
1201145	1201159	6034.2
1201145	1201171	8114.8
1201145	1201185	7224.2
1201145	1201211	7549.7
1201145	1201222	8658.4
1201145	1201254	9911.2
1201145	1201283	10173.8
1201145	1204577	10598.4
1201145	1204607	8911.3
1201145	1204621	8550.0
1201145	1204638	10033.5
1201145	1204643	7947.2
1201145	1204650	6836.2
1201145	1204665	6620.8
1201145	1204688	6118.7
1201145	1204699	6169.8
1201145	1204716	9411.0
1201145	1204731	8070.0
1201145	1204737	9135.1
1201145	1204750	8345.2
1201145	1204761	8262.5
1201145	1204766	4313.4
1201145	1204787	6237.2
1201145	1204798	10691.7
1201145	1204808	5341.8
1201145	1204816	6996.2
1201145	1204825	5564.6
1201145	1204841	9698.3
1201145	1204861	5834.1
1201145	1204869	9229.3
1201145	1204924	7340.7
1201145	1204937	7709.9
1201145	1204950	8637.6
1201145	1204982	9757.9
1201145	1205012	10255.6
1201145	1209059	6578.9
1201145	1209076	9181.1
1201145	1209091	2354.3
1201145	1209092	5066.2
1201145	1209161	1687.1
1201145	1209162	5737.1
1201145	1209176	5041.6
1201145	1209178	1027.9
1201145	1209189	8757.7
1201145	1210599	10031.6
1201145	1210600	9942.2
1201145	1210601	10329.6
1201145	1210609	8614.2
1201145	1210610	8621.4
1201145	1210618	9259.7
1201145	1211276	10489.4
1201145	1211653	10380.5
1201145	1211663	10078.5
1201145	1211682	9594.3
1201145	1211692	9037.7
1201145	1211706	8683.1
1201145	1211716	8565.8
1201145	1211717	7866.1
1201145	1211724	7221.8
1201145	1211725	9206.8
1201145	1211731	6713.6
1201145	1211732	9713.8
1201145	1211740	6257.3
1201145	1211741	10177.8
1201145	1211750	5880.3
1201145	1211752	10553.1
1201145	1211760	5138.6
1201145	1211770	4521.8
1201145	1211784	3882.3
1201145	1211853	10585.6
1201145	1213528	9568.2
1201145	1213963	5687.4
1201145	1213968	375.6
1201145	1219081	3265.7
1201145	1219099	3417.7
1201159	1201054	8272.8
1201159	1201066	6815.9
1201159	1201076	6464.6
1201159	1201087	7112.8
1201159	1201112	6857.8
1201159	1201118	7618.5
1201159	1201125	7807.5
1201159	1201145	3516.4
1201159	1201159	0.0
1201159	1201171	2225.3
1201159	1201185	1334.7
1201159	1201197	7236.2
1201159	1201211	1660.1
1201159	1201217	6132.5
1201159	1201222	2768.8
1201159	1201240	4856.2
1201159	1201254	4021.7
1201159	1201270	8776.2
1201159	1201283	4284.2
1201159	1201292	8014.7
1201159	1201298	5064.0
1201159	1201315	6951.6
1201159	1201333	6128.4
1201159	1201350	9744.6
1201159	1201365	6416.5
1201159	1201399	7560.3
1201159	1201419	9251.2
1201159	1201430	8722.6
1201159	1203124	10237.5
1201159	1204643	11463.9
1201159	1204665	10137.5
1201159	1204688	9635.4
1201159	1204699	9686.5
1201159	1204716	9266.5
1201159	1204737	8990.7
1201159	1204761	8118.0
1201159	1204766	6772.4
1201159	1204781	8068.5
1201159	1204787	8558.4
1201159	1204798	7795.9
1201159	1204808	7800.8
1201159	1204816	6851.7
1201159	1204825	8023.6
1201159	1204841	6802.5
1201159	1204861	8569.3
1201159	1204869	6333.4
1201159	1204924	8029.2
1201159	1204937	5808.1
1201159	1204950	9326.0
1201159	1204967	8791.5
1201159	1204982	10446.4
1201159	1205012	8358.3
1201159	1205045	9453.5
1201159	1205071	9733.8
1201159	1209059	689.3
1201159	1209070	5604.8
1201159	1209076	3291.5
1201159	1209091	5870.9
1201159	1209092	7966.7
1201159	1209161	5203.8
1201159	1209162	8637.6
1201159	1209176	7609.4
1201159	1209178	4544.5
1201159	1209189	2868.2
1201159	1209204	8432.8
1201159	1210173	10170.5
1201159	1210446	9428.6
1201159	1210466	10299.6
1201159	1210474	9795.2
1201159	1210504	9337.8
1201159	1210505	10513.2
1201159	1210524	9865.8
1201159	1210525	10010.3
1201159	1210552	9559.3
1201159	1210572	9952.7
1201159	1210669	10424.4
1201159	1210728	10131.5
1201159	1210729	9595.8
1201159	1210736	9899.3
1201159	1210737	9760.5
1201159	1210744	10273.3
1201159	1210745	10000.8
1201159	1211692	10371.3
1201159	1211706	10016.7
1201159	1211716	9408.7
1201159	1211717	9634.1
1201159	1211724	8989.9
1201159	1211725	10049.8
1201159	1211731	8481.7
1201159	1211732	10556.8
1201159	1211740	8025.3
1201159	1211741	11020.7
1201159	1211750	8834.0
1201159	1211752	11396.0
1201159	1211760	8092.2
1201159	1211770	7475.4
1201159	1211784	6835.9
1201159	1211853	10441.1
1201159	1212281	9499.6
1201159	1212292	9778.1
1201159	1212303	9025.6
1201159	1212310	9843.1
1201159	1212455	10134.7
1201159	1213654	8484.5
1201159	1213963	8255.2
1201159	1213968	3892.2
1201159	1214212	9418.7
1201159	1214238	10033.8
1201159	1214239	10037.6
1201159	1214321	9528.8
1201159	1219081	6782.3
1201159	1219099	6934.3
1201171	1201054	6803.6
1201171	1201066	4590.5
1201171	1201076	4790.4
1201171	1201087	4887.5
1201171	1201100	9136.1
1201171	1201112	4632.5
1201171	1201118	5393.2
1201171	1201125	5635.9
1201171	1201145	1291.1
1201171	1201159	2415.9
1201171	1201171	0.0
1201171	1201185	3750.7
1201171	1201197	9652.3
1201171	1201211	4076.2
1201171	1201217	8548.6
1201171	1201222	5184.9
1201171	1201240	7272.2
1201171	1201254	6437.8
1201171	1201283	6700.3
1201171	1201292	10430.8
1201171	1201298	7480.0
1201171	1201315	9367.7
1201171	1201333	8544.5
1201171	1201365	8832.5
1201171	1201399	9976.4
1201171	1204607	10202.6
1201171	1204621	9841.3
1201171	1204643	9238.5
1201171	1204650	8127.5
1201171	1204665	7912.1
1201171	1204688	7410.0
1201171	1204695	9695.7
1201171	1204699	7461.1
1201171	1204701	9475.1
1201171	1204716	7797.3
1201171	1204731	9361.4
1201171	1204737	7521.4
1201171	1204750	9636.6
1201171	1204761	6648.8
1201171	1204766	5169.9
1201171	1204781	9658.7
1201171	1204787	6884.2
1201171	1204798	9386.1
1201171	1204808	6198.3
1201171	1204816	5382.5
1201171	1204825	6421.1
1201171	1204841	8392.7
1201171	1204861	6966.8
1201171	1204869	7923.7
1201171	1204924	6559.9
1201171	1204937	6925.9
1201171	1204950	7856.8
1201171	1204967	9909.3
1201171	1204982	8977.2
1201171	1205012	9474.8
1201171	1209059	3105.4
1201171	1209070	8020.9
1201171	1209076	5707.6
1201171	1209091	3645.6
1201171	1209092	6292.4
1201171	1209161	2978.5
1201171	1209162	6963.3
1201171	1209176	6006.9
1201171	1209178	2319.2
1201171	1209189	642.8
1201171	1210524	10304.6
1201171	1210552	9998.2
1201171	1210572	10391.6
1201171	1210609	9905.5
1201171	1210610	9912.7
1201171	1210629	11135.8
1201171	1210638	10191.2
1201171	1210669	10863.2
1201171	1210728	9127.7
1201171	1210729	8591.9
1201171	1210736	8895.5
1201171	1210737	8756.7
1201171	1210744	9269.5
1201171	1210745	8996.9
1201171	1211276	10482.8
1201171	1211653	10373.9
1201171	1211663	10071.9
1201171	1211682	9587.7
1201171	1211692	9031.1
1201171	1211706	8676.6
1201171	1211716	8068.6
1201171	1211717	9145.5
1201171	1211724	8501.2
1201171	1211725	8709.6
1201171	1211731	7993.0
1201171	1211732	9216.6
1201171	1211740	7536.7
1201171	1211741	9680.6
1201171	1211750	7159.8
1201171	1211752	10055.9
1201171	1211760	6418.0
1201171	1211770	5801.2
1201171	1211784	5161.7
1201171	1211853	8971.9
1201171	1213963	6652.7
1201171	1213968	1666.9
1201171	1219081	4557.0
1201171	1219099	4709.0
1201185	1201145	7517.8
1201185	1201159	8642.6
1201185	1201171	6226.6
1201185	1201185	0.0
1201185	1201197	5901.3
1201185	1201211	325.2
1201185	1201217	4797.6
1201185	1201222	1433.9
1201185	1201240	3521.3
1201185	1201254	2686.8
1201185	1201270	7441.3
1201185	1201283	2949.4
1201185	1201292	6679.8
1201185	1201298	3729.1
1201185	1201315	5616.7
1201185	1201333	4793.5
1201185	1201350	8409.7
1201185	1201365	5081.6
1201185	1201399	6225.4
1201185	1201406	10295.4
1201185	1201419	7916.3
1201185	1201430	7387.7
1201185	1201453	9016.0
1201185	1201481	9289.5
1201185	1203084	9839.7
1201185	1203124	8902.6
1201185	1203148	9168.9
1201185	1203172	9492.4
1201185	1203184	10042.9
1201185	1204937	10427.5
1201185	1204967	9356.2
1201185	1209059	9332.1
1201185	1209070	4269.9
1201185	1209076	1956.6
1201185	1209091	9872.2
1201185	1209161	9205.1
1201185	1209178	8545.8
1201185	1209189	6869.5
1201185	1209204	7097.9
1201185	1210173	8835.6
1201185	1210189	9586.9
1201185	1210446	8641.6
1201185	1210456	10211.5
1201185	1210465	9871.0
1201185	1210466	8964.7
1201185	1210474	9285.1
1201185	1210475	9557.2
1201185	1210489	9988.8
1201185	1210494	10089.8
1201185	1210504	8827.7
1201185	1210505	10288.8
1201185	1210524	9641.4
1201185	1210525	9500.2
1201185	1210542	10097.5
1201185	1210552	9334.9
1201185	1210572	9728.3
1201185	1210669	10200.0
1201185	1212281	9115.4
1201185	1212292	9393.9
1201185	1212303	9212.1
1201185	1212310	10029.6
1201185	1212455	9347.7
1201185	1212463	9435.7
1201185	1212473	10412.8
1201185	1213652	10236.1
1201185	1213654	7149.7
1201185	1213968	7893.5
1201185	1214080	9712.5
1201185	1214212	8083.8
1201185	1214238	8698.9
1201185	1214239	8702.7
1201185	1214253	10307.5
1201185	1214321	8193.9
1201185	1214322	9557.6
1201185	1214373	10149.4
1201185	1214461	10595.8
1201197	1201054	7128.7
1201197	1201066	4915.7
1201197	1201076	5115.6
1201197	1201087	5212.6
1201197	1201100	9461.3
1201197	1201112	4957.7
1201197	1201118	5718.4
1201197	1201125	5961.1
1201197	1201145	1616.3
1201197	1201159	2741.1
1201197	1201171	325.1
1201197	1201185	4075.9
1201197	1201197	0.0
1201197	1201211	4401.4
1201197	1201217	8873.8
1201197	1201222	5510.1
1201197	1201240	7597.4
1201197	1201254	6762.9
1201197	1201283	7025.5
1201197	1201292	10755.9
1201197	1201298	7805.2
1201197	1201315	9692.9
1201197	1201333	8869.7
1201197	1201365	9157.7
1201197	1201399	10301.5
1201197	1204621	10166.5
1201197	1204643	9563.7
1201197	1204650	8452.7
1201197	1204665	8237.3
1201197	1204688	7735.2
1201197	1204695	10020.9
1201197	1204699	7786.3
1201197	1204701	9800.3
1201197	1204716	8122.5
1201197	1204731	9686.5
1201197	1204737	7846.6
1201197	1204750	9961.7
1201197	1204761	6974.0
1201197	1204766	5495.1
1201197	1204781	9983.9
1201197	1204787	7209.4
1201197	1204798	9711.3
1201197	1204808	6523.5
1201197	1204816	5707.7
1201197	1204825	6746.3
1201197	1204841	8717.9
1201197	1204861	7291.9
1201197	1204869	8248.9
1201197	1204924	6885.1
1201197	1204937	7251.1
1201197	1204950	8182.0
1201197	1204967	10234.5
1201197	1204982	9302.3
1201197	1205012	9799.9
1201197	1209059	3430.6
1201197	1209070	8346.0
1201197	1209076	6032.8
1201197	1209091	3970.8
1201197	1209092	6617.6
1201197	1209161	3303.6
1201197	1209162	7288.5
1201197	1209176	6332.0
1201197	1209178	2644.4
1201197	1209189	968.0
1201197	1210524	10629.8
1201197	1210552	10323.4
1201197	1210609	10230.7
1201197	1210610	10237.9
1201197	1210728	9452.9
1201197	1210729	8917.1
1201197	1210736	9220.7
1201197	1210737	9081.9
1201197	1210744	9594.6
1201197	1210745	9322.1
1201197	1211276	10808.0
1201197	1211653	10699.1
1201197	1211663	10397.1
1201197	1211682	9912.9
1201197	1211692	9356.3
1201197	1211706	9001.7
1201197	1211716	8393.8
1201197	1211717	9470.7
1201197	1211724	8826.4
1201197	1211725	9034.8
1201197	1211731	8318.2
1201197	1211732	9541.8
1201197	1211740	7861.8
1201197	1211741	10005.8
1201197	1211750	7484.9
1201197	1211752	10381.1
1201197	1211760	6743.2
1201197	1211770	6126.4
1201197	1211784	5486.8
1201197	1211853	9297.0
1201197	1213963	6977.9
1201197	1213968	1992.1
1201197	1219081	4882.1
1201197	1219099	5034.1
1201211	1201066	10491.9
1201211	1201112	10533.8
1201211	1201145	7192.4
1201211	1201159	8317.3
1201211	1201171	5901.3
1201211	1201185	9652.1
1201211	1201197	5576.0
1201211	1201211	0.0
1201211	1201217	4472.3
1201211	1201222	1108.6
1201211	1201240	3196.0
1201211	1201254	2361.5
1201211	1201270	7116.0
1201211	1201283	2624.0
1201211	1201292	6354.5
1201211	1201298	3403.8
1201211	1201315	5291.4
1201211	1201333	4468.2
1201211	1201350	8084.4
1201211	1201365	4756.3
1201211	1201399	5900.1
1201211	1201406	9970.1
1201211	1201419	7591.0
1201211	1201430	7062.3
1201211	1201453	8690.6
1201211	1201481	8964.2
1201211	1203084	9514.4
1201211	1203124	8577.2
1201211	1203148	8843.6
1201211	1203172	9167.0
1201211	1203184	9717.6
1201211	1204937	10102.2
1201211	1204967	9030.9
1201211	1205028	10108.3
1201211	1209059	9006.7
1201211	1209070	3944.6
1201211	1209076	1631.3
1201211	1209091	9546.9
1201211	1209161	8879.8
1201211	1209178	8220.5
1201211	1209189	6544.2
1201211	1209204	6772.6
1201211	1210173	8510.3
1201211	1210189	9261.6
1201211	1210220	9969.1
1201211	1210446	8316.3
1201211	1210456	9886.2
1201211	1210465	9545.7
1201211	1210466	8639.4
1201211	1210474	8959.8
1201211	1210475	9231.9
1201211	1210487	10456.6
1201211	1210489	9663.5
1201211	1210494	9764.5
1201211	1210504	8502.4
1201211	1210505	9963.5
1201211	1210524	9316.1
1201211	1210525	9174.9
1201211	1210542	9772.1
1201211	1210552	9009.6
1201211	1210572	9403.0
1201211	1210669	9874.7
1201211	1212281	8790.1
1201211	1212292	9068.6
1201211	1212303	8886.8
1201211	1212310	9704.3
1201211	1212455	9022.4
1201211	1212463	9110.4
1201211	1212473	10087.5
1201211	1213652	9910.8
1201211	1213654	6824.3
1201211	1213968	7568.2
1201211	1214080	9387.2
1201211	1214209	10114.0
1201211	1214212	7758.5
1201211	1214238	8373.6
1201211	1214239	8377.4
1201211	1214253	9982.2
1201211	1214321	7868.6
1201211	1214322	9232.3
1201211	1214373	9824.1
1201211	1214461	10270.5
1201217	1201054	8232.0
1201217	1201066	6019.0
1201217	1201076	6218.8
1201217	1201087	6315.9
1201217	1201100	10564.6
1201217	1201112	6061.0
1201217	1201118	6821.6
1201217	1201125	7064.3
1201217	1201145	2719.6
1201217	1201159	3844.4
1201217	1201171	1428.4
1201217	1201185	5179.2
1201217	1201197	1103.1
1201217	1201211	2034.6
1201217	1201217	0.0
1201217	1201222	3143.4
1201217	1201240	5230.7
1201217	1201254	4396.2
1201217	1201270	9150.7
1201217	1201283	4658.8
1201217	1201292	8389.2
1201217	1201298	5438.5
1201217	1201315	7326.1
1201217	1201333	6503.0
1201217	1201350	9906.3
1201217	1201365	6791.0
1201217	1201399	7934.8
1201217	1201419	9625.7
1201217	1201430	9097.1
1201217	1201453	10725.4
1201217	1201481	10998.9
1201217	1203124	10612.0
1201217	1203184	10883.8
1201217	1204643	10667.0
1201217	1204650	9555.9
1201217	1204665	9340.6
1201217	1204688	8838.5
1201217	1204695	11124.2
1201217	1204699	8889.6
1201217	1204701	10903.6
1201217	1204716	9225.8
1201217	1204731	10789.8
1201217	1204737	8949.9
1201217	1204750	11065.0
1201217	1204761	8077.3
1201217	1204766	6598.4
1201217	1204781	8267.8
1201217	1204787	8312.6
1201217	1204798	7995.2
1201217	1204808	7626.7
1201217	1204816	6811.0
1201217	1204825	7849.5
1201217	1204841	7001.8
1201217	1204861	8395.2
1201217	1204869	6532.8
1201217	1204924	7988.4
1201217	1204937	6007.4
1201217	1204950	9285.2
1201217	1204967	8990.8
1201217	1204982	10405.6
1201217	1204997	10681.7
1201217	1205012	8557.6
1201217	1205028	10446.5
1201217	1205045	9652.8
1201217	1205071	9933.1
1201217	1205088	10940.6
1201217	1209059	4533.9
1201217	1209070	527.7
1201217	1209076	3666.0
1201217	1209091	5074.0
1201217	1209092	7720.9
1201217	1209161	4406.9
1201217	1209162	8391.8
1201217	1209176	7435.3
1201217	1209178	3747.6
1201217	1209189	2071.3
1201217	1209204	8807.3
1201217	1210173	10545.0
1201217	1210446	8815.5
1201217	1210456	10108.5
1201217	1210465	9768.0
1201217	1210466	9943.4
1201217	1210474	9182.2
1201217	1210475	10536.0
1201217	1210487	10393.2
1201217	1210504	8724.7
1201217	1210505	9900.1
1201217	1210524	9252.7
1201217	1210525	9397.2
1201217	1210542	9994.5
1201217	1210552	8946.2
1201217	1210572	9339.6
1201217	1210669	9811.3
1201217	1210678	10483.2
1201217	1210728	9518.4
1201217	1210729	8982.7
1201217	1210736	9286.3
1201217	1210737	9147.5
1201217	1210744	9660.2
1201217	1210745	9387.7
1201217	1211692	10459.6
1201217	1211706	10105.0
1201217	1211716	9497.0
1201217	1211717	9833.4
1201217	1211724	9189.2
1201217	1211725	10138.1
1201217	1211731	8681.0
1201217	1211732	10645.1
1201217	1211740	8224.6
1201217	1211741	11109.1
1201217	1211750	8588.2
1201217	1211752	11484.4
1201217	1211760	7846.5
1201217	1211770	7229.7
1201217	1211784	6590.1
1201217	1211853	10400.3
1201217	1212281	9698.9
1201217	1212292	9977.5
1201217	1212303	9224.9
1201217	1212310	10042.4
1201217	1212320	10943.8
1201217	1212455	9521.6
1201217	1212463	10402.3
1201217	1213654	8859.1
1201217	1213963	8081.2
1201217	1213968	3095.3
1201217	1214212	9793.2
1201217	1214238	10408.3
1201217	1214239	10412.1
1201217	1214253	11050.7
1201217	1214321	9903.3
1201217	1219081	5985.4
1201217	1219099	6137.4
1201222	1201066	9382.9
1201222	1201076	9582.8
1201222	1201087	9679.8
1201222	1201112	9424.9
1201222	1201118	10185.6
1201222	1201125	10428.3
1201222	1201145	6083.5
1201222	1201159	7208.3
1201222	1201171	4792.3
1201222	1201185	8543.1
1201222	1201197	4467.0
1201222	1201211	5398.6
1201222	1201217	3363.4
1201222	1201222	0.0
1201222	1201240	2087.0
1201222	1201254	1252.5
1201222	1201270	6007.1
1201222	1201283	1515.1
1201222	1201292	5245.5
1201222	1201298	2294.8
1201222	1201315	4182.5
1201222	1201333	3359.3
1201222	1201350	6975.5
1201222	1201365	3647.3
1201222	1201382	9834.6
1201222	1201399	4791.1
1201222	1201406	8861.1
1201222	1201410	9705.8
1201222	1201419	6482.1
1201222	1201430	5953.4
1201222	1201453	7581.7
1201222	1201481	7855.3
1201222	1201510	9765.4
1201222	1201541	10792.1
1201222	1203050	10137.2
1201222	1203076	9840.5
1201222	1203084	8405.5
1201222	1203090	10817.8
1201222	1203095	9258.2
1201222	1203110	9725.8
1201222	1203124	7468.3
1201222	1203136	9479.9
1201222	1203148	7734.7
1201222	1203172	8058.1
1201222	1203184	8608.6
1201222	1203221	9853.8
1201222	1203254	10611.9
1201222	1204766	9962.3
1201222	1204798	10981.0
1201222	1204816	10072.2
1201222	1204841	9987.6
1201222	1204869	9518.6
1201222	1204937	8993.3
1201222	1204944	10849.2
1201222	1204967	7922.0
1201222	1204997	9234.6
1201222	1205028	8999.4
1201222	1205062	10090.8
1201222	1205071	9260.6
1201222	1205088	10268.1
1201222	1209059	7897.8
1201222	1209070	2835.6
1201222	1209076	522.7
1201222	1209091	8438.0
1201222	1209161	7770.8
1201222	1209176	10799.2
1201222	1209178	7111.6
1201222	1209189	5435.2
1201222	1209204	5663.7
1201222	1209831	12067.4
1201222	1210172	10286.6
1201222	1210173	7401.4
1201222	1210189	8152.7
1201222	1210220	8860.2
1201222	1210446	7207.3
1201222	1210456	8777.3
1201222	1210465	8436.7
1201222	1210466	7530.5
1201222	1210474	7850.9
1201222	1210475	8123.0
1201222	1210487	9347.6
1201222	1210489	8554.5
1201222	1210494	8655.5
1201222	1210504	7393.4
1201222	1210505	8854.6
1201222	1210524	8207.1
1201222	1210525	8066.0
1201222	1210542	8663.2
1201222	1210552	7900.7
1201222	1210572	8294.1
1201222	1210669	8765.7
1201222	1210678	9437.6
1201222	1210688	10106.8
1201222	1210697	10451.7
1201222	1210706	11315.0
1201222	1210716	11786.0
1201222	1210728	11090.7
1201222	1210729	10554.9
1201222	1210736	10858.5
1201222	1210737	10719.7
1201222	1210745	10959.9
1201222	1211770	10593.6
1201222	1211784	9954.0
1201222	1212281	7681.1
1201222	1212292	7959.7
1201222	1212303	7777.8
1201222	1212310	8595.4
1201222	1212311	10797.5
1201222	1212319	9910.9
1201222	1212320	9496.8
1201222	1212333	9843.5
1201222	1212345	10798.5
1201222	1212347	10800.9
1201222	1212454	10744.7
1201222	1212455	7913.4
1201222	1212463	8001.5
1201222	1212464	9821.7
1201222	1212472	10348.0
1201222	1212473	8978.5
1201222	1212479	9499.9
1201222	1212480	9819.7
1201222	1212489	10557.3
1201222	1212496	9413.0
1201222	1213652	8801.8
1201222	1213654	5715.4
1201222	1213968	6459.3
1201222	1214080	8278.2
1201222	1214209	9005.0
1201222	1214212	6649.5
1201222	1214215	11495.3
1201222	1214238	7264.7
1201222	1214239	7268.4
1201222	1214253	8873.3
1201222	1214321	6759.6
1201222	1214322	8123.3
1201222	1214373	8715.2
1201222	1214461	9161.5
1201222	1219081	9349.3
1201222	1219099	9501.3
1201240	1201054	9508.8
1201240	1201066	7295.8
1201240	1201076	7495.7
1201240	1201087	7592.7
1201240	1201112	7337.8
1201240	1201118	8098.5
1201240	1201125	8341.2
1201240	1201145	3996.4
1201240	1201159	5121.2
1201240	1201171	2705.2
1201240	1201185	6456.0
1201240	1201197	2379.9
1201240	1201211	3311.4
1201240	1201217	1276.2
1201240	1201222	4420.2
1201240	1201240	0.0
1201240	1201254	5673.0
1201240	1201270	10427.6
1201240	1201283	5935.6
1201240	1201292	9666.0
1201240	1201298	6715.3
1201240	1201315	8602.9
1201240	1201333	7779.8
1201240	1201365	8067.8
1201240	1201399	9211.6
1201240	1201430	10373.9
1201240	1204688	10115.3
1201240	1204699	10166.4
1201240	1204716	10502.6
1201240	1204737	10226.7
1201240	1204761	9354.1
1201240	1204766	7875.2
1201240	1204781	9544.6
1201240	1204787	9589.5
1201240	1204798	9272.0
1201240	1204808	8903.5
1201240	1204816	8087.8
1201240	1204825	9126.4
1201240	1204841	8278.6
1201240	1204861	9672.0
1201240	1204869	7809.6
1201240	1204924	9265.2
1201240	1204937	7284.3
1201240	1204950	10562.0
1201240	1204967	10267.6
1201240	1205012	9834.4
1201240	1209059	5810.7
1201240	1209070	748.5
1201240	1209076	4942.8
1201240	1209091	6350.9
1201240	1209092	8997.7
1201240	1209161	5683.7
1201240	1209162	9668.6
1201240	1209176	8712.1
1201240	1209178	5024.4
1201240	1209189	3348.1
1201240	1209204	10084.1
1201240	1210446	10092.3
1201240	1210474	10459.0
1201240	1210504	10001.5
1201240	1210524	10529.5
1201240	1210552	10223.0
1201240	1210729	10259.5
1201240	1210737	10424.3
1201240	1210745	10664.5
1201240	1211724	10466.0
1201240	1211731	9957.8
1201240	1211740	9501.4
1201240	1211750	9865.0
1201240	1211760	9123.3
1201240	1211770	8506.5
1201240	1211784	7866.9
1201240	1213654	10135.9
1201240	1213963	9358.0
1201240	1213968	4372.1
1201240	1219081	7262.2
1201240	1219099	7414.2
1201254	1201145	8997.9
1201254	1201159	10122.7
1201254	1201171	7706.7
1201254	1201197	7381.4
1201254	1201211	8313.0
1201254	1201217	6277.8
1201254	1201222	9421.7
1201254	1201240	5001.4
1201254	1201254	0.0
1201254	1201270	4754.4
1201254	1201283	262.4
1201254	1201292	3992.8
1201254	1201298	1042.1
1201254	1201315	2929.8
1201254	1201333	2106.6
1201254	1201350	5722.8
1201254	1201365	2394.6
1201254	1201382	8581.9
1201254	1201399	3538.4
1201254	1201406	7608.4
1201254	1201410	8453.1
1201254	1201419	5229.4
1201254	1201430	4700.7
1201254	1201453	6329.0
1201254	1201481	6602.6
1201254	1201510	8512.7
1201254	1201541	9539.4
1201254	1201558	10030.4
1201254	1203016	10490.7
1201254	1203040	10091.5
1201254	1203050	8884.5
1201254	1203076	8587.8
1201254	1203082	10251.3
1201254	1203084	7152.8
1201254	1203090	9565.1
1201254	1203095	8005.5
1201254	1203110	8922.7
1201254	1203124	6215.6
1201254	1203136	8676.8
1201254	1203148	6482.0
1201254	1203172	6805.4
1201254	1203184	7355.9
1201254	1203221	9406.5
1201254	1203254	10164.6
1201254	1204997	10033.6
1201254	1205028	9798.4
1201254	1205062	10193.2
1201254	1209070	5750.0
1201254	1209076	9944.4
1201254	1209178	10026.0
1201254	1209189	8349.6
1201254	1209204	4411.0
1201254	1209243	10646.7
1201254	1210172	9033.9
1201254	1210173	6148.7
1201254	1210189	6900.0
1201254	1210220	7607.5
1201254	1210446	5954.6
1201254	1210456	9374.7
1201254	1210465	9034.1
1201254	1210466	6277.8
1201254	1210474	8690.1
1201254	1210475	6870.3
1201254	1210489	7301.8
1201254	1210494	7402.8
1201254	1210504	7833.4
1201254	1210525	8341.4
1201254	1210542	8938.6
1201254	1210552	9879.9
1201254	1210572	9875.5
1201254	1210669	10347.1
1201254	1212281	8082.7
1201254	1212292	8361.2
1201254	1212303	8580.4
1201254	1212310	9398.0
1201254	1212320	10299.4
1201254	1212454	9492.0
1201254	1212455	6660.7
1201254	1212463	6748.8
1201254	1212464	8569.0
1201254	1212472	9095.3
1201254	1212473	7725.8
1201254	1212479	8247.2
1201254	1212480	8567.0
1201254	1212489	9304.6
1201254	1212496	8160.3
1201254	1213650	10551.9
1201254	1213652	7549.1
1201254	1213654	4462.7
1201254	1213968	9373.7
1201254	1214080	7025.5
1201254	1214081	10092.1
1201254	1214209	7752.3
1201254	1214212	5396.8
1201254	1214238	6012.0
1201254	1214239	6015.7
1201254	1214253	8033.5
1201254	1214321	5506.9
1201254	1214322	6870.6
1201254	1214373	7462.5
1201254	1214461	7908.8
1201270	1201054	9755.8
1201270	1201066	7542.8
1201270	1201076	7742.6
1201270	1201087	7839.7
1201270	1201112	7584.7
1201270	1201118	8345.4
1201270	1201125	8588.1
1201270	1201145	4243.3
1201270	1201159	5368.2
1201270	1201171	2952.2
1201270	1201185	6703.0
1201270	1201197	2626.9
1201270	1201211	3558.4
1201270	1201217	1523.2
1201270	1201222	4667.1
1201270	1201240	246.9
1201270	1201254	5920.0
1201270	1201270	0.0
1201270	1201283	6182.6
1201270	1201292	9913.0
1201270	1201298	6962.3
1201270	1201315	8849.9
1201270	1201333	8026.7
1201270	1201365	8314.8
1201270	1201399	9458.6
1201270	1201430	10620.9
1201270	1204716	10749.5
1201270	1204737	10473.7
1201270	1204761	9601.0
1201270	1204766	8122.1
1201270	1204781	9791.6
1201270	1204787	9836.4
1201270	1204798	9519.0
1201270	1204808	9150.5
1201270	1204816	8334.7
1201270	1204825	9373.3
1201270	1204841	8525.6
1201270	1204861	9919.0
1201270	1204869	8056.5
1201270	1204924	9512.2
1201270	1204937	7531.2
1201270	1204950	10809.0
1201270	1205012	10081.4
1201270	1209059	6057.6
1201270	1209070	995.5
1201270	1209076	5189.8
1201270	1209091	6597.8
1201270	1209092	9244.7
1201270	1209161	5930.7
1201270	1209162	9915.6
1201270	1209176	8959.1
1201270	1209178	5271.4
1201270	1209189	3595.1
1201270	1209204	10331.1
1201270	1210504	10248.5
1201270	1210552	10470.0
1201270	1210729	10506.5
1201270	1210737	10671.2
1201270	1210745	10911.5
1201270	1211724	10713.0
1201270	1211731	10204.8
1201270	1211740	9748.4
1201270	1211750	10112.0
1201270	1211760	9370.2
1201270	1211770	8753.4
1201270	1211784	8113.9
1201270	1213654	10382.8
1201270	1213963	9604.9
1201270	1213968	4619.1
1201270	1219081	7509.2
1201270	1219099	7661.2
1201283	1201145	8735.4
1201283	1201159	9860.2
1201283	1201171	7444.2
1201283	1201197	7118.9
1201283	1201211	8050.5
1201283	1201217	6015.3
1201283	1201222	9159.2
1201283	1201240	4738.9
1201283	1201254	10412.0
1201283	1201270	4491.9
1201283	1201283	0.0
1201283	1201292	3730.3
1201283	1201298	779.6
1201283	1201315	2667.3
1201283	1201333	1844.1
1201283	1201350	5460.3
1201283	1201365	2132.1
1201283	1201382	8319.4
1201283	1201399	3275.9
1201283	1201406	7345.9
1201283	1201410	8190.6
1201283	1201419	4966.9
1201283	1201430	4438.2
1201283	1201453	6066.5
1201283	1201469	10330.5
1201283	1201481	6340.1
1201283	1201510	8250.2
1201283	1201541	9276.9
1201283	1201558	9767.9
1201283	1203016	10228.2
1201283	1203040	9829.0
1201283	1203050	8622.0
1201283	1203076	8325.3
1201283	1203082	9988.8
1201283	1203084	6890.3
1201283	1203090	9302.6
1201283	1203095	7743.0
1201283	1203110	8660.2
1201283	1203124	5953.1
1201283	1203136	8414.3
1201283	1203148	6219.5
1201283	1203172	6542.9
1201283	1203184	7093.4
1201283	1203221	9144.0
1201283	1203254	9902.1
1201283	1204944	11385.7
1201283	1204967	10390.8
1201283	1204997	9771.1
1201283	1205028	9535.9
1201283	1205062	9930.7
1201283	1209059	10549.7
1201283	1209070	5487.5
1201283	1209076	9681.9
1201283	1209091	11089.9
1201283	1209161	10422.7
1201283	1209178	9763.5
1201283	1209189	8087.1
1201283	1209204	4148.5
1201283	1209243	10384.2
1201283	1209831	11357.6
1201283	1210172	8771.4
1201283	1210173	5886.2
1201283	1210189	6637.5
1201283	1210190	10710.9
1201283	1210205	10456.9
1201283	1210220	7345.0
1201283	1210446	5692.1
1201283	1210447	9979.5
1201283	1210456	9112.2
1201283	1210465	8771.6
1201283	1210466	6015.3
1201283	1210474	8427.6
1201283	1210475	6607.8
1201283	1210489	7039.3
1201283	1210494	7140.3
1201283	1210504	7570.9
1201283	1210524	10544.5
1201283	1210525	8078.9
1201283	1210542	8676.1
1201283	1210552	9617.4
1201283	1210572	9613.0
1201283	1210669	10084.6
1201283	1212281	7820.1
1201283	1212292	8098.7
1201283	1212303	8317.9
1201283	1212310	9135.5
1201283	1212320	10036.9
1201283	1212333	10383.6
1201283	1212345	11338.6
1201283	1212347	11341.0
1201283	1212454	9229.5
1201283	1212455	6398.2
1201283	1212463	6486.3
1201283	1212464	8306.5
1201283	1212472	8832.8
1201283	1212473	7463.3
1201283	1212479	7984.7
1201283	1212480	8304.5
1201283	1212484	10104.8
1201283	1212489	9042.1
1201283	1212496	7897.8
1201283	1213650	10289.4
1201283	1213652	7286.6
1201283	1213654	4200.2
1201283	1213968	9111.2
1201283	1214080	6763.0
1201283	1214081	9829.6
1201283	1214209	7489.8
1201283	1214212	5134.3
1201283	1214215	11002.9
1201283	1214238	5749.5
1201283	1214239	5753.2
1201283	1214253	7770.9
1201283	1214321	5244.4
1201283	1214322	6608.1
1201283	1214373	7200.0
1201283	1214461	7646.3
1201292	1201054	10517.1
1201292	1201066	8304.1
1201292	1201076	8504.0
1201292	1201087	8601.0
1201292	1201112	8346.1
1201292	1201118	9106.8
1201292	1201125	9349.5
1201292	1201145	5004.7
1201292	1201159	6129.5
1201292	1201171	3713.5
1201292	1201185	7464.3
1201292	1201197	3388.2
1201292	1201211	4319.7
1201292	1201217	2284.5
1201292	1201222	5428.5
1201292	1201240	1008.2
1201292	1201254	6681.3
1201292	1201270	761.2
1201292	1201283	1527.5
1201292	1201292	0.0
1201292	1201298	2307.2
1201292	1201315	4194.8
1201292	1201333	3371.7
1201292	1201350	6565.7
1201292	1201365	3659.7
1201292	1201382	9847.0
1201292	1201399	4803.5
1201292	1201406	8873.5
1201292	1201410	9718.2
1201292	1201419	6494.4
1201292	1201430	5965.8
1201292	1201453	7594.1
1201292	1201481	7867.6
1201292	1201510	9777.8
1201292	1203050	10149.6
1201292	1203076	9852.9
1201292	1203084	8417.8
1201292	1203090	10089.9
1201292	1203095	9270.6
1201292	1203110	9550.1
1201292	1203124	7480.7
1201292	1203136	9304.3
1201292	1203148	7747.0
1201292	1203172	8070.5
1201292	1203184	8530.7
1201292	1203221	9678.2
1201292	1204761	10362.4
1201292	1204766	8883.5
1201292	1204798	10280.3
1201292	1204808	9911.8
1201292	1204816	9096.1
1201292	1204825	10134.7
1201292	1204841	9286.9
1201292	1204869	8817.9
1201292	1204924	10273.5
1201292	1204937	8292.6
1201292	1204944	10673.6
1201292	1204950	11570.3
1201292	1204967	7746.3
1201292	1204997	9059.0
1201292	1205028	8823.8
1201292	1205062	9915.2
1201292	1205071	9085.0
1201292	1205088	10092.5
1201292	1209059	6819.0
1201292	1209070	1756.8
1201292	1209076	5951.1
1201292	1209091	7359.2
1201292	1209092	10006.0
1201292	1209161	6692.0
1201292	1209176	9720.4
1201292	1209178	6032.7
1201292	1209189	4356.4
1201292	1209204	5676.0
1201292	1210172	9558.6
1201292	1210173	7413.8
1201292	1210189	8165.0
1201292	1210220	8872.6
1201292	1210446	6428.9
1201292	1210456	7904.7
[truncated: 293,375 more rows]
