# Supplementary material for: Attention-based message passing and dynamic graph convolution for spatiotemporal data imputation
Source: Sci Rep. 2023 Apr 27;13:6887. doi: 10.1038/s41598-023-34077-z (PMC10140034; doi:10.1038/s41598-023-34077-z)
Supplement: Supplementary file 1 — Supplementary Information. [file 41598_2023_34077_MOESM1_ESM.zip › metr_la/sensor_ids_la.txt]

773869,767541,767542,717447,717446,717445,773062,767620,737529,717816,765604,767471,716339,773906,765273,716331,771667,716337,769953,769402,769403,769819,769405,716941,717578,716960,717804,767572,767573,773012,773013,764424,769388,716328,717819,769941,760987,718204,718045,769418,768066,772140,773927,760024,774012,774011,767609,769359,760650,716956,769831,761604,717495,716554,773953,767470,716955,764949,773954,767366,769444,773939,774067,769443,767750,767751,767610,773880,764766,717497,717490,717491,717492,717493,765176,717498,717499,765171,718064,718066,765164,769431,769430,717610,767053,767621,772596,772597,767350,767351,716571,773023,767585,773024,717483,718379,717481,717480,717486,764120,772151,718371,717489,717488,717818,718076,718072,767455,767454,761599,717099,773916,716968,769467,717576,717573,717572,717571,717570,764760,718089,769847,717608,767523,716942,718090,769867,717472,717473,759591,764781,765099,762329,716953,716951,767509,765182,769358,772513,716958,718496,769346,773904,718499,764853,761003,717502,759602,717504,763995,717508,765265,773996,773995,717469,717468,764106,717465,764794,717466,717461,717460,717463,717462,769345,716943,772669,717582,717583,717580,716949,717587,772178,717585,716939,768469,764101,767554,773975,773974,717510,717513,717825,767495,767494,717821,717823,717458,717459,769926,764858,717450,717452,717453,759772,717456,771673,772167,769372,774204,769806,717590,717592,717595,772168,718141,769373
