# Supplementary material for: Attention-based message passing and dynamic graph convolution for spatiotemporal data imputation
Source: Sci Rep. 2023 Apr 27;13:6887. doi: 10.1038/s41598-023-34077-z (PMC10140034; doi:10.1038/s41598-023-34077-z)
Supplement: Supplementary file 1 — Supplementary Information. [file 41598_2023_34077_MOESM1_ESM.zip › metr_la/sensor_locations_la.csv]

index	sensor_id	latitude	longitude
0	773869	34.15497	-118.31829
1	767541	34.11621	-118.23799
2	767542	34.11641	-118.23819
3	717447	34.07248	-118.26772
4	717446	34.07142	-118.26572
5	717445	34.06913	-118.25932
6	773062	34.05368	-118.23369
7	767620	34.13486	-118.22932
8	737529	34.20264	-118.47352
9	717816	34.15562	-118.46860
10	765604	34.16415	-118.38223
11	767471	34.15691	-118.22469
12	716339	34.07821	-118.28795
13	773906	34.15660	-118.30266
14	765273	34.18949	-118.47437
15	716331	34.07006	-118.26246
16	771667	34.07314	-118.23388
17	716337	34.07732	-118.28186
18	769953	34.20672	-118.19992
19	769402	34.12095	-118.33911
20	769403	34.12073	-118.33928
21	769819	34.20584	-118.19803
22	769405	34.12634	-118.34482
23	716941	34.05767	-118.21435
24	717578	34.15478	-118.27076
25	716960	34.12121	-118.27164
26	717804	34.09478	-118.47605
27	767572	34.12967	-118.22871
28	767573	34.12964	-118.22901
29	773012	34.08390	-118.22086
30	773013	34.08374	-118.22076
31	764424	34.17878	-118.39469
32	769388	34.11027	-118.33441
33	716328	34.06664	-118.25397
34	717819	34.18784	-118.47407
35	769941	34.20699	-118.20237
36	760987	34.15359	-118.34043
37	718204	34.15541	-118.29575
38	718045	34.06712	-118.23973
39	769418	34.12659	-118.34465
40	768066	34.15118	-118.37480
41	772140	34.16498	-118.47493
42	773927	34.15262	-118.28034
43	760024	34.15930	-118.46483
44	774012	34.14769	-118.20137
45	774011	34.14747	-118.20123
46	767609	34.18555	-118.21733
47	769359	34.15660	-118.42216
48	760650	34.07505	-118.23256
49	716956	34.10658	-118.25544
50	769831	34.20663	-118.20101
51	761604	34.15407	-118.28711
52	717495	34.15664	-118.41326
53	716554	34.15597	-118.26660
54	773953	34.15522	-118.29344
55	767470	34.15699	-118.22436
56	716955	34.09579	-118.24427
57	764949	34.12881	-118.34684
58	773954	34.15544	-118.29344
59	767366	34.21216	-118.47341
60	769444	34.15555	-118.43908
61	773939	34.15297	-118.37226
62	774067	34.15362	-118.28441
63	769443	34.15574	-118.43931
64	767750	34.09335	-118.20635
65	767751	34.09335	-118.20616
66	767610	34.18555	-118.21766
67	773880	34.15367	-118.34840
68	764766	34.13338	-118.35350
69	717497	34.15685	-118.41456
70	717490	34.14745	-118.37124
71	717491	34.14761	-118.37110
72	717492	34.15459	-118.37935
73	717493	34.15434	-118.39618
74	765176	34.13286	-118.35135
75	717498	34.15571	-118.43273
76	717499	34.15666	-118.44808
77	765171	34.16789	-118.46896
78	718064	34.11296	-118.24489
79	718066	34.12302	-118.22889
80	765164	34.07898	-118.28911
81	769431	34.15843	-118.45664
82	769430	34.15818	-118.45658
83	717610	34.17886	-118.39497
84	767053	34.17091	-118.46775
85	767621	34.13486	-118.22969
86	772596	34.17126	-118.50495
87	772597	34.17109	-118.50495
88	767350	34.18011	-118.47045
89	767351	34.18022	-118.47022
90	716571	34.20000	-118.40337
91	773023	34.05773	-118.24348
92	767585	34.16556	-118.22432
93	773024	34.05759	-118.24357
94	717483	34.11684	-118.33698
95	718379	34.14224	-118.27812
96	717481	34.10634	-118.32826
97	717480	34.10478	-118.32497
98	717486	34.12974	-118.34809
99	764120	34.20164	-118.40366
100	772151	34.16928	-118.49872
101	718371	34.09017	-118.23849
102	717489	34.13876	-118.36438
103	717488	34.13561	-118.36006
104	717818	34.17220	-118.46753
105	718076	34.16339	-118.22530
106	718072	34.14910	-118.22570
107	767455	34.14347	-118.22704
108	767454	34.14352	-118.22733
109	761599	34.14226	-118.27786
110	717099	34.15648	-118.24674
111	773916	34.15247	-118.28520
112	716968	34.16588	-118.29809
113	769467	34.15451	-118.39699
114	717576	34.15559	-118.29570
115	717573	34.15384	-118.32500
116	717572	34.15351	-118.32751
117	717571	34.15326	-118.35921
118	717570	34.15302	-118.35921
119	764760	34.13401	-118.35506
120	718089	34.12769	-118.27372
121	769847	34.20983	-118.22351
122	717608	34.17154	-118.38812
123	767523	34.11439	-118.24209
124	716942	34.05930	-118.21451
125	718090	34.14847	-118.27969
126	769867	34.21846	-118.23931
127	717472	34.10045	-118.31601
128	717473	34.10054	-118.31581
129	759591	34.11521	-118.26825
130	764781	34.16037	-118.47012
131	765099	34.16378	-118.47224
132	762329	34.13904	-118.22862
133	716953	34.09458	-118.24279
134	716951	34.08581	-118.23182
135	767509	34.11059	-118.24819
136	765182	34.06491	-118.25126
137	769358	34.15679	-118.42222
138	772513	34.06871	-118.23661
139	716958	34.11167	-118.26501
140	718496	34.15403	-118.34232
141	769346	34.15677	-118.40424
142	773904	34.15641	-118.30266
143	718499	34.15469	-118.31253
144	764853	34.06461	-118.25102
145	761003	34.15546	-118.30841
146	717502	34.16521	-118.47484
147	759602	34.12199	-118.27178
148	717504	34.16519	-118.49166
149	763995	34.21979	-118.40931
150	717508	34.17112	-118.51814
151	765265	34.18529	-118.47395
152	773996	34.14511	-118.21587
153	773995	34.14483	-118.21587
154	717469	34.09710	-118.31366
155	717468	34.09699	-118.31381
156	764106	34.17169	-118.38801
157	717465	34.09373	-118.30907
158	764794	34.16028	-118.46808
159	717466	34.09359	-118.30918
160	717461	34.08558	-118.30174
161	717460	34.08571	-118.30161
162	717463	34.09004	-118.30590
163	717462	34.08993	-118.30607
164	769345	34.15655	-118.40441
165	716943	34.05987	-118.21492
166	772669	34.07828	-118.22834
167	717582	34.15646	-118.26092
168	717583	34.15627	-118.25506
169	717580	34.15620	-118.26359
170	716949	34.08406	-118.22974
171	717587	34.15402	-118.23893
172	772178	34.16903	-118.49885
173	717585	34.15564	-118.24188
174	716939	34.04301	-118.21724
175	768469	34.13583	-118.35993
176	764101	34.16421	-118.38246
177	767554	34.11966	-118.23143
178	773975	34.14584	-118.22251
179	773974	34.14559	-118.22251
180	717510	34.17128	-118.51976
181	717513	34.17339	-118.53680
182	717825	34.22164	-118.47307
183	767495	34.10377	-118.24992
184	767494	34.10377	-118.24962
185	717821	34.20112	-118.47361
186	717823	34.20264	-118.47326
187	717458	34.08265	-118.29755
188	717459	34.08294	-118.29729
189	769926	34.21356	-118.23113
190	764858	34.15270	-118.37540
191	717450	34.07488	-118.27362
192	717452	34.07502	-118.27356
193	717453	34.07696	-118.28093
194	759772	34.17115	-118.30539
195	717456	34.08102	-118.29325
196	771673	34.07787	-118.22871
197	772167	34.16526	-118.47985
198	769372	34.10270	-118.31730
199	774204	34.15397	-118.34172
200	769806	34.19638	-118.18442
201	717590	34.14929	-118.23182
202	717592	34.14604	-118.22430
203	717595	34.14163	-118.18290
204	772168	34.16542	-118.47985
205	718141	34.15133	-118.37456
206	769373	34.10262	-118.31747
